# Supplementary material for: Head and Neck Cancer in Pan-American Notable People: An International Survey
Source: Dent J (Basel). 2024 Sep 26;12(10):305. doi: 10.3390/dj12100305 (PMC11505888; doi:10.3390/dj12100305)
Supplement: Supplementary file 1 [file dentistry-12-00305-s001.zip]

Archive with 1 entries (1 files):
- dentistry-3180029-supplementary.pdf
